# Supplementary material for: Identification of Long-Distance Transport Signal Molecules Associated with Plant Maturity in Tetraploid Cultivated Potatoes (Solanum tuberosum L.)
Source: Plants (Basel). 2022 Jun 28;11(13):1707. doi: 10.3390/plants11131707 (PMC9268856; doi:10.3390/plants11131707)
Supplement: Supplementary file 1 [file plants-11-01707-s001.zip]

Archive with 7 entries (7 files):
- Figure S1. Venn diagram of DEGs related to the potato plant early-maturity (a) and late-maturity (b) traits..pdf
- Figure S2. GO classification (a) and KEGG pathway enrichment scatter plot (b) of long-distance transport mRNAs related to potato early-maturing traits.pdf
- Figure S3. GO classification (a) and KEGG pathway enrichment scatter plot (b) of long-distance transport mRNAs related to potato late-maturing traits.pdf
- Figure S4. Venn diagram of the differential metabolites associated with the potato plant early-maturity(a) and late-maturity(b).pdf
- Figure S5. KEGG pathway enrichment scatter plot of differential metabolites related to potato plant early-maturity(a) and late-maturity(b) traits.pdf
- Table S1. The long-distance transport mRNAs associated with potato early-maturity characteristics.pdf
- Table S2. The long-distance transport mRNAs associated with potato late-maturity characteristics.pdf
